# Supplementary material for: Nuclear cGAS restricts L1 retrotransposition by promoting TRIM41-mediated ORF2p ubiquitination and degradation
Source: Nat Commun. 2023 Dec 12;14:8217. doi: 10.1038/s41467-023-43001-y (PMC10716122; doi:10.1038/s41467-023-43001-y)
Supplement: Supplementary file 4 — Source Data [file 41467_2023_43001_MOESM4_ESM.zip]

Archive with 2 entries (2 files):
- Source data/Mao source data.xlsx
- Source data/Mao source westerns.pdf
