# Supplementary material for: Nuclear cGAS restricts L1 retrotransposition by promoting TRIM41-mediated ORF2p ubiquitination and degradation
Source: Nat Commun. 2023 Dec 12;14:8217. doi: 10.1038/s41467-023-43001-y (PMC10716122; doi:10.1038/s41467-023-43001-y)
Supplement: Supplementary file 4 — Source Data [file 41467_2023_43001_MOESM4_ESM.zip › Source data/Mao source data.xlsx]

## Sheet: Fig. 1a
0	0.25	0.5	0.75	1.0	cGAS
0.997014	0.972696	0.806314	0.700085	0.490188
1.0738	0.806314	0.501706	0.570662	0.5593
0.929181	0.929181	0.794795	0.531306	0.648891
0.978533	0.805009	0.833631	0.626984	0.568873
0.847943	0.67263	0.581395	0.584127	0.264758
1.17352	0.620751	0.783542	0.615079	0.490161
1.05556	1.00794	0.601587		0.57619
1.03175	0.952381	0.769841		0.630159
0.912698	1.00794	0.721429		0.510317

## Sheet: Fig. 1c
sgCtrl	sgcGAS-1	sgcGAS-2
1.00164	1.66448	2.24877
0.810147	1.55155	1.93944
1.18822	1.43863	2.60229
0.545455	2.45455	3
0.954545	3.40909	2.72727
1.5	2.86364	2.59091

## Sheet: Fig. 1e
sgCtrl		sgcGAS
-	+	-	+	cGAS
0.461538	0.461538	2.34146	0.841463
0.923077	0.230769	2.85366	1.13415
1.61538	0	2.45122	1.02439
1.09756	0.292683	3.17647	0.4375
0.914634	0.292683	4.11765	0.4375
0.987805	0.329268	3.05882	0.5
0.875	0.5625	3.17647	1.64706
1.125	0.1875	4.11765	2.11765
1	0.625	3.05882	1.76471

## Sheet: Fig. 1g
sgCtrl	sgcGAS-1	sgcGAS-2
0.788819	1.8649	2.10201
1.09639	1.67145	2.35017
1.11479	1.71725	2.39291

## Sheet: Fig. 1h
cGAS+/+	cGAS-/-
0.507384	2.4751
0.709637	2.36442
0.578405	1.67422
1.04426	1.45749
1.06325	1.35988
1.16351	1.47374
1.19071	1.84397
1.24817	1.92095
1.49466	2.57187

## Sheet: Fig. 1i
cGAS+/+	cGAS-/-
0.959365	1.76274
0.98497	1.88142
1.05566	2.08178
1.12934	2.37976
1.01571	2.44497
1.08259	2.51894
1.06645	1.01056
0.949223	1.53597
0.967155	1.21012

## Sheet: Fig. 1o
-	+	cGAS
26	2
16	6
4	30
36	5
6	9
43	49
8	10
52	3
28	4
18	42
50	10
40	8
26	9
44	13
37	21
12	17
74	4
39	1
22	8
32	38
135	41
25	13
32	6
40	13
56	38
53	10
54	24
70	21
81	14
9	8
30	10
24	1
45	5
56	30
44	7
10	9
54	3
13	29
92	17
4	15
19	24
52	17
5	21
22	23
36	12
43	19
31	31
32	11
20	29
15	54
43	12
40	21
36	92
31	67
50	9
30	5
69	3
89	16
65	28
19	3
48	6
5	21
41	31
69	28
25	26
29	21
33	30
46	11
15	10
32	21
5	3
17	2
44	32
94	13
54	9
16	30
	4
	6
	1
	11
	16
	30
	4
	33
	30

## Sheet: Fig. 1q
-	+	+	ORF2p
-	-	+	cGAS
5.67408	27.6213	4.51895
10.0879	9.09556	18.8799
9.93458	7.9882	5.13603
11.6638	24.6454	9.19676
2.15376	20.5029	4.331
1.49404	7.25382	4.95593
11.0521	19.6704	2.68668
2.64373	19.6119	2.32358
4.86491	8.15471	4.94745
1.41327	8.27769	2.42184
6.7589	25.4047	2.39066
12.6386	12.0905	6.98936
1.01494	4.6281	8.61295
7.62479	21.4652	15.2721
12.6924	8.25441	10.5932
7.3155	13.5888	9.20221
15.7509	6.50078	6.5244
8.1822	14.9017	8.14996
7.13136	5.12698	1.60525
13.1073	9.3904	14.6451
4.64023	12.5798	16.9602
3.35907	18.6723	5.4908
12.8433	16.5071	11.1717
18.8198	10.8979	4.2393
1.05077	8.036	12.547
9.23208	8.43039	3.51428
10.3666	27.6213	14.3693
9.09556	9.09556	6.9894
7.9882	7.9882	4.24121
7.25382	24.6454	3.06543
2.22847	20.5029	1.58954
19.6704	7.25382	4.74017
19.6119	19.6704	12.2871
8.15471	19.6119	8.3322
8.27769	8.15471	4.70559
12.0905	8.27769	11.0815
4.6281	25.4047	6.08487
3.25893	12.0905	8.33541
3.45285	21.4652	2.53756
2.61466	8.25441	4.78793
3.39393	13.5888	3.07641
13.5888	6.50078	1.85435
6.50078	14.9017	4.02649
14.9017	5.12698
5.12698	9.3904
9.3904	12.5798
12.5798	18.6723
18.6723	16.5071
16.5071	10.8979
10.8979	8.036
8.036	8.43039
8.25441
8.43039

## Sheet: Fig. 1s
-	+	sgcGAS
6	4
5	11
10	16
6	5
9	5
7	13
2	11
3	15
9	12
2	7
1	22
2	10
7	10
17	8
1	10
11	1
4	1
6	21
2	18
12	17
8	18
12	4
33	2
2	17
3	11
9	10
2	9
3	8
1	6
2	2
6	17
9	11
5	10
1	2
1	4
2	7
2	12
1	10
9	15
2	20
3	17
7	6
1	1
11	12
2	11
3	12
7	15
2	10
2	12
12	12
15	11
9	2
1	4
1	12
3	16
9	10
5	6
9	5
11	7
12	8
1	3
9	17
9	16
2	7
16	5
9	12
14	12
14	10
7	20
3	11
8	7
9	9
11	1
14	5
3	16
8	4
9	3
11	7
14	10
3	12
8	20
6	13
2	23
3	10
14	4
10	7
17	6
2	28
1	13
8	3
3	10
1	12
11	13
10	8
1	7
10	10
7	20
7	8
6	17
1	7
1	11
10	8
1	5
9	6
6	13
8	13
11	19
14	6
2	12
6	2
1	8
12	9
2	1
1	4
1	18
11	15
8	4
1	14
6	10
15	8
4	1
7	2
1	20
7	25
8	13
2	2
5	10
11	14
4	16
1	15
1	17
8	9
1	20
1	14
8	12
1	21
1	18
8	38
7	33
2	20
1	15
4	9
7	25
15	18
1	15
5	12
5	14
5	12
11	7
11	5
7	10
1	23
11	14
6	22
9	14
3	9
4	17
9	16
3	7
1	4
11	20
16	20
6	6
8	21
6	20
14	6
1	4
8	14
11	10
2	11
2	10
10	2
4	7
9	20
6	13
15	6
12	19
26	27
14	19
2	14
36	18
19	3
1	20
1	4
6	15
9	25
4	23
10	24
7	2
12	7
9	9
6	30
6	3
11	15
7	15
11	11

## Sheet: Fig. 1u
-	+	+	ORF2p
-	-	+	sgcGAS
15.6385	14.8249	1.453
31.7324	9.19318	17.1795
8.19969	23.2521	5.6372
15.0252	25.3663	6.81718
18.4286	20.7913	0.729944
8.53561	24.9329	1.98777
10.6768	34.1485	19.3651
40.3616	17.4115	37.8539
1.41168	42.8622	7.24773
17.7461	21.4861	35.824
7.93046	24.2466	3
18.1858	28.7936	27.7891
16.0844	33.2824	20.6377
25.9201	17.6144	43.7588
26.3945	19.4479	4.09159
6.70023	18.2711	1.09476
21.6434	22.619	3.55397
15.5395	36.4819	0.277227
19.3892	13.6653	23.0723
7.0575	31.2956	0.42813
23.23	19.9784	0.480549
22.0377	21.858	36.841
10.6555	38.7858	37.9114
21.515	37.5439	2.52121
46.712	11.024	0.40592
22.5313	19.1818	2.93799
11.0385	21.9739	14.6829
6.90355	10.9847	20.2587
10.14	7.57024	2.3613
18.3926	14.8234	35.108
9.60341	22.673	3.70663
16.117	22.8874	2.91887
14.3217	23.7067	13.367
19.3449	10.2992	18.6722
9.13962	25.1141	0.93315
3.02174	19.037	0.747597
23.3292	24.0519	35.1181
28.6242	24.5977	4.58767
11.1225	24.3825	26.9985
31.6482	16.7824	11.1239
24.0056	12.3534	1.43611
17.8926	18.831	3
15.5955	21.3091	15.695
7.76201	23.5306	1.63159
7.66184	45.8696	22.884
12.4965	48.4701	15.3473
34.6857	40.9997	18.6297
15.5453	55.01	27.116
30.5895	5.32288	5.03654
21.6855	10.4115	27.7745
20.8652	24.777	3
14.4962	20.9793	9.93696
24.6684	28.6789	22.697
32.6544	38.9636	13.4674
28.6712	18.077	16.8863
	24.0794	13.6115
	13.9395	2.42542
	11.863	7.55111
	23.4647	5.33696
	39.7261	5.6915
	1.14019	1.39986
	49.9079	1.92408
	43.5518	2.42906
	32.1186	16.6327
	41.2696	2.77546
	59.2407	29.7005
	34.8515	2.22354
	16.3032	4.80963
	20.4771	14.0458
	27.6275	21.5046
		19.4022
		21.1768
		14.9313
		1.47542
		35.2632
		3
		19.262
		3.34621

[truncated: 28 more sheets: Fig. 2b, Fig. 2n, Fig. 3a, Fig. 3h, Fig. 4a, Fig. 4b, Fig. 5b, Fig. S1b, Fig. S1c, Fig. S1d, Fig. S1e, Fig. S1f, Fig. S2a, Fig. S2k, Fig. S3b, Fig. S3e, Fig. S4b, Fig. S4g, Fig. S5c, Fig. S5e …]
